# Supplementary material for: Myeloid-derived miR-6236 potentiates adipocyte insulin signaling and prevents hyperglycemia during obesity
Source: Nat Commun. 2024 Jun 25;15:5394. doi: 10.1038/s41467-024-49632-z (PMC11199588; doi:10.1038/s41467-024-49632-z)
Supplement: Supplementary file 4 — Supplementary Data 1 [file 41467_2024_49632_MOESM4_ESM.xlsx]

## Sheet: Sheet1
Antibodies
Anti-Phospho Akt2 (Ser474) (D3H2) Cell Signaling 8599S
Anti-Akt2 (D6G4) Cell Signaling 3063S
Anti-Pten (A2B1) Santa Cruz Biotech. sc-7974
anti-CD9 (KMC8) BD Bioscience 553758
Anti-actin Sigma Aldrich A2066-100UL
Anti-mouse IgG HRP Cell Signaling 7076S
Anti-rabbit IgG HRP Novus Biologicals HAF008
Anti-rat IgG HRP Novus Biologics 22109
Cd45 Rat anti Mouse, BUV395, Clone: 30 F11, BD BD-bioscience 564279
DAPI
BV421 Rat Anti-Mouse CD9 Clone KMC8 BD-bioscience 564235Â
Anti-CD86 Rat Monoclonal Antibody Biolegend 105039
Brilliant Violet 605 anti-mouse F4/80 Antibody Biolegend 123133
Brilliant Violet 650 anti-mouse Ly-6G BioLegend 127641
Anti-CD11b Rat Monoclonal Antibody (Brilliant Violet® 785) BioLegend 101243
BODIPY Thermo Scientific D3922
PerCP/Cyanine5.5 anti-mouse CD68 Antibody Biolegend 137009
PE anti-mouse CD64 (FcERI) Antibody Biolegend 164403
Pe/dazzle 594 anti-mouse I-A/I-E Biolegend 107647
Cd11c Monoclonal Antibody (N418), PE-Cyanine5.5 Thermo Scientific 35-0114-82
PE/Cyanine7 anti-mouse CD206 Biolegend 141720
Anti-Ly-6C Rat Monoclonal Antibody (APC (Allophycocyanin)) Biolegend 128015
Cd197 (CCR7) Monoclonal Antibody (4B12), Alexa Fluor 700 Thermo Scientific 56-1971-82
Siglec F Rat anti Mouse, APC Cy7, Clone: E50 2440 Thermo Scientific BDB565527
Phospho-HSL (Ser660) antibody Cell Signaling 4126
HSL antibody Cell Signaling 4107
Live/dead blue Thermo Scientific L34962
Ly6g- BV650 Biolegend 127641
Ly6c- APC Biolegend 128015
SiglecF- APC-Cy7 Thermo Scientific BDB565527
CD11c- BUV737 BD 612797
CD117- BV421 Biolegend 105828
I-A/I-E- Pacific Blue Biolegend 107619
Ly6c- BV510 Biolegend 128033
CD64- BV711 Biolegend 139311
Fcer1a- PerCP-Cy5.5 Biolegend 134319
CD19- PE594 Bioscience Inc 562291
CD8a-PE-Cy5 Biolegend 100710
Ter119-PE-Cy5 Biolegend 116210
NK1.1-PE-Cy5 Biolegend 108716
CD4- APC Biolegend 100411
CD49b- AF 700 Thermo Scientific 56-5971-80
CD48- BUV 563 BD 741258
CD41- BUV661 BD 741531
CD150- BV605 BD 567309
CD34- FITC BD 560238
CD135- PerCP-Fluor710 Thermo Scientific 46-1351-80
CD125- PE Biolegend 153403
Sca-1- PE-Dazzle Biolegend 108138
CD3- PE-Cy5 Biolegend 100274
B220- PE-Cy5 Biolegend 103210
Ter 119- PE-Cy5 Biolegend 116210
IL-7R- PE-Cy5 Biolegend 135015
Integrin b7- AF 647 Biolegend 321222
CD115- APC-Cy7 Biolegend 135531
CD16/32- BV711 Biolegend 101337
Culture media and media components
DMEM Gibco 11965-084
Opti-MEM reduced serum medium Gibco 31985-070
Fetal Bovine Serum (FBS) VWR 83007-198
Insulin solution from bovine pancreas, 10mg/ml Sigma Aldrich I0516-5ML
Bovine Serum Albumin (BSA) Sigma Aldrich A3059-100G
DMEM/F12 Hyclone SH30023.02
Fgf-2 Sigma Aldrich SRP4038-50UG
Rosiglitazone Fisher Scientific 50-114-6546
M-CSF PeproTech 315-02
LPS
IFN-g BioLegend 575304
IL-4 BioLegend 574302
BSA-Palmitate Saturated Fatty Acid Complex Cayman Chemical 29558
TAT-CRE Recombinase, TAT-CRE Recombinase Millipore Sigma SCR508
Enzymes
Nhei-HF New England Biolab R3131S
Sbfl-HF New England Biolab R3642S
T4 DNA ligase New England Biolab M0202S
Alkaline phosphatase calf intestinal (CIP) New England Biolab M0290S
Collagenase Type I Worthington Biochem. LS004196
Dispase II Sigma Aldrich D4693-1G
Kits and Reagents
T-PER tissue protein extraction reagent Fisher Scientific 78510
HaltTM protease inhibitor cocktail Fisher Scientific 78430
Thermo ScientificTM SuperSignalTM Substrate Fisher Scientific PI34096
Glucose uptake-GloTM Assay Kit Promega J1342
GeneluteTM Gel Extraction Kit Sigma Aldrich NA1111-1KT
Trizol Reagent Ambion 15596018
miScript II RT Kit Qiagen 218161
miScript SYBR Green PCR Kit Qiagen 218073
Free Fatty Acid Assay Kit Abcam ab65341
Free Glycerol Assay Kit Abcam ab65337
Triglyceride Assay Kit Abcam ab65336
Cholesterol Assay Kit HDL and LDL/VLDL Abcam ab65390
Mouse Glucagon ELISA Kit Crystal Chem 81518
Ultra-Sensitive Mouse Insulin ELISA kit Crystal Chem 90080
Seahorse XF Cell Mito Stress Test Kit Agilent 103708-100
Agilent Seahorse XF96 Cell Culture Microplate Agilent 101085-004
Dual Luciferase Assay System Promega E1960
SMARTer® smRNA-Seq Kit for Illumina® Clontech 635029
QIAMP DNA mini kit Qiagen 51304
Glucose Uptake-GloTM Assay kit Promega J1382
Trans-Blot® Turbo Mini PVDF Transfer Packs Bio-Rad 1704156
Invitrogen Novex Nupage 4-12% Bis-tris protein gels, 1.0mm, Fisher Scientific NP0321BOX
ON-TARGETplus Mouse Pten (19211) siRNA Individual Horizon Discovery J-040700-05-0005
Custom miR-6236 mimics (see supplemntary table) Horizon Discovery
Rodent Diet 60% Kcal Fat Fisher Scientific nC9773493
Clarity Blood Glucose Meter and Strips Clarity Diagnostics CD-BG5
Lipofectamine RNAiMAX Transfection Reagent Fisher Scientific 13778075
4% paraformaldehyde, buffered Fisher Scientific J19943-K2
Oil Red O Sigma Aldrich O0625
Isopropanol Sigma Aldrich I9516-500ML
Verso cDNA synthesis kit Thermo Scientific AB1453B
PowerUp SYBR Green master mix Thermo Scientific A25776
Nucleospin miRNA isolation kit Macherey-Nagel 740971.5
Taqman advanced miRNA assay kit Thermo Fisher Scientific A25576
Taqman advanced miRNA cDNA kit Thermo Fisher Scientific A28007
Taqman fast advanced qpCR master mix Thermo Fisher Scientific 4444557
TruSeq RNA library prep kit Illumina RS-122-2001
Ribo-Zero Magnetic rRNA removal kit Epicentre MRZH11124
Mouse lines
Mouse/B6: miR-6236 KO (whole body)
Mouse/B6: miR-6236 loxP/loxP
LysM Cre: B6.129P2-Lyz2tm1(cre)Ifo/J Jackson Laboratory Stock no. 004781
TREM2KO: C57BL/6J-Trem2em2Adiuj/J Jackson Laboratory Stock no 027197
Cell lines, plasmids and vectors
3T3-L1 ATCC CL-173TM
293T ATCC CRL-3216TM
pmirGLO Dual-Luciferase miRNA Target Expression Vector Promega E1330
Mice primary adipocytes
WT Pten-UTR-pmirGLO recombinant Vector
Mut Pten-UTR-pmirGLO recombinant Vector
WT human Pten-UTR-pmirGLO recombinant Vector
Mut human Pten-UTR-pmirGLO recombinant Vector
WT Prkca-UTR-pmirGLO recombinant Vector
Mut Prkca-UTR-pmirGLO recombinant Vector
Drugs and Chemicals
3-isobutyl-1-methylxanthine/IBMX Milipore Sigma I5879-100MG
Dexamethasone Sigma Aldrich D4902-25MG
Rotenone Sigma Aldrich R8875-1G
Antimycin Sigma Aldrich A8674-25MG
Oligomycin Sigma Aldrich O4876-5MG
Carbonyl cyanide 4-(trifluoromethoxy)phenylhydrazone/FCCP Sigma Aldrich C2920-10MG
Rosiglitazone Sigma Aldrich 122320-73-4
Software and algorithms
CLC Genomics Workbench Qiagen qiagen.com
Discovery Environment Cyverse cyverse.org
Intergrated Genome Browser bioviz.org
miRBase mirbase.org
NCBI ncbi.nlm.nih.gov
Flowjo Flowjo LLC flowjo.com
GraphPad
Fiji https://imagej.net/
Instruments used
Bead Rupture Elite homogenizer OMNI International SKU 19-040E
Trans-Blot® Turbo transfer system Bio-Rad 1704150
BioTek Synergy HTX Multi-mode Microplate Reader Agilent
Seahorse XFe96 Analyzer Agilent
Oroboros O2K Respirometer Bioblast
QuantStudio 12K Flex Real-Time PCR System Thermo Scientific
GentleMACS Dissociator Miltenyi Biotech
Hybridization oven VWR
EVOS FL Auto microscope Thermo Scientific
Sterile Cell Strainer Fisherbrand 22363547
Primers used (Name and Sequence)
Pten 3'UTR_Forward AGTCATGCTAGCTCTCAGTTGTAATGACTGCTCCAT
Pten 3'UTR_Reverse TATGTTCCTGCAGGGTGTAAATCCTAAGAGCTTTGTTACA
Actb_F CGCAGCCACTGTCGAGTC
Actb_R GTCATCCATGGCGAACTGGT
CD206_F TTCAGCTATTGGACGCGAGG
CD206_R GAATCTGACACCCAGCGGAA
Arg1_F GTACATTGGCTTGCGAGACG
Arg1_R CGGCCTTTTCTTCCTTCCCAG
Stat1_F GATCGCTTGCCCAACTCTTG
Stat1_R ACTGTGACATCCTTGGGCTG
TNFa_Forward GGTGCCTATGTCTCAGCCTC
TNFa_Reverse GCTCCTCCACTTGGTGGTTT
CD9_Forward TCTTCGGGTTCCTCTTGGTG
CD9_Reverse GGGTTCATCCTTGCTCCGTA
Lipa_Forward GCAAGTGGTCCGATTCCCTT
Lipa_Reverse GGAGCAAAGCAGGCTCAGTA
Lpl_Forward TCGTCATCGAGAGGATCCGA
Lpl_Reverse TGTTTGTCCAGTGTCAGCCA
Plin2_Forward TCCCTCAGCTCTCCTGTTAG
Plin2_Reverse TGACATAAGCGGAGGACACA
Lipe_Forwar AGAAGGATCGAAGAACCGCA
Lipe_Reverse GTGTGAGAACGCTGAGGCTTT
Il1b_Forward TGCCACCTTTTGACAGTGATG
Il1b_Reverse AAGGTCCACGGGAAAGACAC
IL4_Forward ATCATCGGCATTTTGAACGAGGTC
IL4_Reverse ACCTTGGAAGCCCTACAGACGA
Arg1_Forward GTACATTGGCTTGCGAGACG
Arg1_Reverse CGGCCTTTTCTTCCTTCCCAG
Stat6_Forward GGAAGGCTTCAGCATCGAGT
Stat6_Reverse CACCAGGCTTTCACACCTCT
CD68_Forward GTGTAGTTCCCAAGAGCCCC
CD68_Reverse CCACAGTTTCTCCCACCACA
Cd80_Forward AGGAATTGGTAGCAGAAGTGGG
Cd80_Reverse GACAGAGACTTTCCCCACACA
Tlr2_Forward CACCACTGCCCGTAGATGAAG
Tlr2_Reverse AGGGTACAGTCGTCGAACTCT
Tlr4_Forward ACACCAGGAAGCTTGAATCC
Tlr4_Reverse TGTCATCAGGGACTTTGCTG
Trem2_Forward CTCCACCAGTTTCTCCTGCT
Trem2_Reverse GATGACTGTGCTCCCATTCC
Cebpa_Forward CAAGAACAGCAACGAGTACCG
Cebpa_Reverse GTCACTGGTCAACTCCAGCAC
Cebpe_Forward ATTCGCCTATCCCTCACACAC
Cebpe_Reverse GTAGCTGCCTCGACTGGTG
