# Supplementary material for: Myeloid-derived miR-6236 potentiates adipocyte insulin signaling and prevents hyperglycemia during obesity
Source: Nat Commun. 2024 Jun 25;15:5394. doi: 10.1038/s41467-024-49632-z (PMC11199588; doi:10.1038/s41467-024-49632-z)
Supplement: Supplementary file 6 — Source Data [file 41467_2024_49632_MOESM6_ESM.xlsx]

## Sheet: Fig1
Panel
b	11371	10591	8475	3996	2526	1995	1968	1892	1834	1718	1609	1282	987	946	921	833	824	555	541	534
d	mWAT	BAT	aWAT	iWAT	eWAT	BM	Brain	Heart	Intestine	Kidney	Liver	Lung	Muscle	Pancrease	Spleen	Testis
	9739.63	3319.38	3209.49	1279.6	594.75	7020.52	57.8481	780.673	48.7986	5.93138	107.038	276.751	415.618	0	344.247	22.2411
	7175.85	2479.63	2850.14	518.665	295.814	6948.63	57.4746	779.307	48.3031	5.35435	83.9739	222.333	371.282	0	342.347	20.0817
	4434.99	2285.61	495.403	200.645	257.506	5368.33	54.9984	584.445	38.1919	5.15507	28.075	174.918	279.748	0	239.721	19.4615
						4991.14	41.3702	577.79	37.7508	4.65354	19.132	154.157	235.621	0	237.346	18.9418
						3210.04	27.0232	532.311	32.86	4.20879	14.7245	149.768	122.311	0	184.917	6.59067
						3145.16	23.5958	500.52	32.1709	4.05015	12.0011	147.272	112.812	0	158.69	5.05424
						3138.41	20.3706	385.98	31.5595	3.51663	11.9607	132.436	63.9665	0	148.763
						2902.47	16.3267	359.134	30.3101	3.44895	11.6497	120.49	63.4664	0	148.487
						2680.75	13.4314	336.589	28.531	3.39996	10.3877	93.1575	46.6312	1306.42	128.78
						2555.83	13.0601	289.097	27.6324	3.28193	9.86057	90.5741	36.7497	1092.87	127.349
						2494.86	11.8386	237.351	16.727	3.06449	4.32886	60.7065	36.7011	576.989	121.707
						2390.85	10.3796	235.931	15.5673	3.03197	4.21084	58.2856	34.7971	557.542	101.327
						1899.01	9.82248	145.103	14.7512	2.96481	3.70522	34.9157	26.6487	459.701	88.8725
						1884.91	8.97892	128.763	12.4731	2.6368	3.63607	33.3083	23.4872	323.309	73.202
						1753.3	7.54393	90.7018	11.4798	2.63136	3.50528	29.1044	14.539	251.75	69.4437
						1693.08	5.42761	89.9669	10.981	2.41783	3.13359	26.0355	12.6501	199.402	69.1691
						1468.62	4.71723	63.1404	10.4061	2.36513	1.93309	22.4029	9.61796	191.609	62.1388
						1407.98	4.08879	55.2869	6.19672	2.30154	1.88737	16.0353	8.05527	174.171	60.1761
						1134.16	3.9888	13.396	2.44111	2.08733	0	7.21298	7.98513	157.729	55.645
						1116.31	3.96679	8.79619	0.526307	1.99971	0	6.07497	5.47005	146.98	48.0765
						1008.32	3.6563	7.04563	0	1.53297	0	2.90218	5.10527	97.371	19.2823
						972.226	2.72243	6.70558	0	0.646558	0	2.79686	4.86443	92.8678	9.398
						489.004	1.97469	6.38391	0	0.634033	0	2.68234	4.56136	87.8013	6.0822
						477.024	0	5.82081	0	0.371863	0	2.37963	3.63877	87.5235	5.23411
							0	1.76299		0	0	1.54478	2.78188	62.111	4.94381
							0	0.684465		0	0	1.5241	0.669438	53.9343	2.8138
							0			0	0		0.394648		2.10621
							0			0	0		0		2.09952
e	eWAT	Muscle	Liver	Lung	Spleen	Intestine
	0.217638	0.036373	0.000728	0.00225	0.013424	0.007905
	0.150935	0.009793	0.009605	0.027757	0.012074	0.004098
	0.135091	0.047696	0.002946	0.020461	0.004493
f	Lean	Obese
	1.76774	4.91318
	1.74553	2.16527
	0.184864	2.83737
	0.301875

## Sheet: Fig2
Panel
a	+/+	-/-
	51.1	50.2
	46	45.6
	47	50.9
	47.5	49.5
	49.3	48.6
	37	49.3
	48.8	47.3
	47.9	50
		43.4
		47.5
		48.2
		38
b		+/+								-/-
	Fed	231	219	185	207	200	204	199	281	261	260	271	258	218	236	248	278	270	287	200	275
	Fasted	231	240	231	206	238	199	258	240	275	259	234	268	204	257	273	272	260	247	232	302
c		+/+				-/-
	Fed	4.98604	3.082	2.07921	6.0523	13.605	15.2044	18.4412	14.9505	26.1716	10.5839
	Fasted	1.38106	1.59685	2.23153	2.6885	2.53618	2.67581	2.07921	1.87611	2.52348	2.35847
d		+/+						-/-
	0	220	164	186	169	175	177	204	190	191
	15	301	390	500	445	409	393	468	452	482
	30	322	421	572	464	498	416	610	610	592
	60	291	521	610	428	481	383	610	610	610
	90	322	337	482	369	472	354	610	610	516
	120	237	466	394	441	396	306	529	610	372
e	+/+	-/-
	0.343177	0.57678
	0.243849	0.734968
	0.389162	0.585977
		0.788311
		0.924426
f	+/+	-/-
	0.180406	0.413381
	0.39546	0.365591
	0.126643	0.204301
	0.198327	0.389486
	0.18638	0.264038
	0.150538	0.192354
	0.144564	0.293907
	0.305854	0.34767
		0.281959
		0.293907
		0.305854
		0.258065
g	Time	+/-						-/-
	0	10	10	10	10	10	10	10	10	10	10	10
	10	20	10	10	10	12	15	10	10	8	9	12
	20	20	8	13	8	14	14	10	6	8	9	9
	30	25	13	15	8	17	17	10	6	8	11	11
	40	30	15	15	10	20	18	8	6	9	11	11
	50	35	15	13	11	20	18	8	10	13	13	12
	60	40	15	11	10	25	18	9	10	15	13	11
	70	47	15	12	12	30	17	13	10	15	13	12
	80	53	18	14	12	35	16	13	8	14	15	12
	90	53	22	15	11	40	16	13	8	14	15	12
	100	40	18	15	11	35	15	18	6	12	13	12
	110	50	15	16	13	40	16	12	5	13	14	11
	120	50	12	16	10	40	17	8	5	13	12	11

## Sheet: Fig3
Panel
a
															+/+	-/-
															0.876784	0.113511
															0.849045	0.038877
															0.921226	0.017945
															0.933118	0.056215
b	+/+	-/-
	10845.4	5842.7
	11576.6	9722.1
	13077.1	9546
	13765.5	10464.1
	18871.2
c	+/+				-/-
	26.7527	29.8426	25.2717	24.9428	29.3943	33.3109	37.6957	33.0693
d		+/+					-/-
	Lipa	1.89682	1.51039	2.94966	0.602191	1.91626	4.21857	4.70134	7.09929	7.14192
	Lipe	0.013134	0.014068	0.023823	0.014976	0.008072	0.017178	0.087237	0.063513	0.012377
	Lpl	20.6713	24.4227	60.3702	12.1025	14.1833	73.7618	80.9244	86.3334	100.975
	Plin2	0.62852	0.547735	0.822725	0.359161	0.580962	0.759391	1.17889	1.6364	0.843443
e
																				+/+	-/-
																				0.014668	0.187416
																				0.014467	0.175912
																				0.058627	0.231149
																					0.220686
f
																	-/-	+/+
																	0.013206	0.24256
																	0.269163	0.478451
																	0.164649	0.727244
																	0.141073	0.549429
g	-/-	+/+
	11099.1	27063.6
	12851.8	25017.7
	8189.55	21228.4
h	-/-	+/+
	137.519	114.88
	132.503	123.081
	132.602	120.603
	120.307	104.169
	136.657	121.651
	138.69	109.992
i		-/-										+/+
	Fed	228	236	204	187	197	222	196	217	196	187	194	172	192	178	187	179	198	191	153	218
	Fasted	214	205	199	233	216	214	227	233	210	215	194	198	218	205	247	182	221	175	197	219
j		-/-										+/+
	Fed	4.17539	2.10733	2.05497	3.59948	5.53665	1.74084	3.91361	1.34817	3.96597	7.78796	1.60995	3.07592	4.30628	1.08639	0.562827	0.719895	2.63089	0.143979	2.68325	1.81937
	Fasted	2.89921	1.14529	1.91754	0.713351	1.21073	2.03534	1.74738	1.82592	0.85733	0.477749	2.16623	0.72644	2.88613	1.22382	2.12696	1.1322	0.804974	1.21073	3.12173	0.896597

## Sheet: Fig4
Panel
a		WT-Pten						Mut-Pten
	Ctr. SiRNA	13.6146	14.2616	14.0475	13.6807	13.8312	14.9759	14.3517	12.2877	13.1427	14.4881	15.898	15.4354
	miR-6236	9.28985	9.88091	10.0628	11.2401	11.6593	12.0016	12.2202	14.7815	14.9568	12.7172	12.9184	15.7584
b
																CTl.	6236	siPten	siPten+6236
																0.558388	0.363013	0.281439	0.310564
																0.634365	0.406543	0.301494	0.295346
																0.422117	0.382196	0.065567	0.063255
																0.509982	0.106917	0.069106	0.255922
c	Cont	6236	αPten	αPten+6236
	284.777	303.247	384.597	358.84
	298.622	319.307	323.38	321.569
	276.232	352.722	324.469	308.678
	306.893	336.441	327.514	345.534
	278.536	366.535	340.633	313.756
	298.7	304.434	379.31	363.276
d	Control	6236	siPten	siPten+6236
	0.265	0.303	0.317	0.31
	0.285	0.328	0.347	0.341
	0.295	0.327	0.346	0.342
	0.295	0.333	0.351	0.357
e
								+/+	-/-
								0.281634	0.716708
								0.516349	0.782667
								0.524151	1.01246
								0.289119	0.87981
								0.168513	0.548991
f
																			-/-	+/+
																			4.35692	0.812654
																			3.30712	1.62479
																			2.5398	2.54449
																			3.21318	2.55814
																			2.36309	2.82535

## Sheet: Fig5
Panel
a		Cre-/-				Cre+/-
	Fed	184	202	244	196	265	319	297	257
	Fasted	165	189	268	206	238	319	239	233
b		Cre-/-				Cre+/-
	Fed	27.8103	29.8527	20.8997	12.3542	33.9467	29.7038	32.7759	39.0517
	Fasted	6.26802	12.3981	6.80721	8.75235	13.337	41.0784	11.4718	16.4107
c		Cre-/-				Cre+/-
	0	157	134	154	119	152	151	172	177
	15	388	362	350	350	340	382	427	390
	30	391	357	376	307	399	425	487	412
	60	417	324	317	214	357	359	479	322
	90	254	243	252	171	308	348	548	312
	120	276	230	204	176	224	268	399	174
d	Cre-/-	Cre+/-
	0.012394	0.434372
	0.446176	0.280925
	0.177644	0.499292
	0.404863	0.298631
	0.561261	0.78848
	0.272073	0.192398
	0.062559	0.251416
	0.31728	0.499292
	0.000525	0.564212
	0.147309	0.266171
		0.326723
		0.411709
e
											Cre-/-	Cre+/-
											0.240441	1.58026
											0.497306	1.69415
											0.899313	1.48636
											0.887916	1.4181
											0.979572	1.29053
												1.11383
f
																			Cre-/-	Cre+/-
																			2.08181	0.148203
																			1.9732	0.102137
																			0.960169	0.420452
																			0.843566	0.32677

## Sheet: Fig6
Panel
b	BMI<30	BMI≥30
	1154.56	101856
	9212.83	33443.3
	9308.66	70170.3
	3379.42	19702.1
	4868.42	13459.1
	9825.28	11997.5
	7991.54	20125
	16554.5	20664.8
	12321.5	15652.2
	8575.64	44661.3
	5612.9	11968.8
	8258.58	22042
	13776.3	12304.9
	4647.26	13488.9
	4572.58	9157.96
		32169.1
		16409.6
		7663.22
c	BMI<30	BMI≥30
	34.4661	60.6327
	58.1958	88.0586
	102.725	55.6063
	18.3191	16.0008
	21.4127	60.8659
	65.8031	37.0266
	41.954	46.3421
	32.6482	62.2161
	71.2809	26.9461
	29.8656	48.5883
	61.2538	60.4547
	101.067	184.179
	51.516	27.3019
	21.5814	33.6357
	107.069	126.872
	29.9475	34.3132
	37.3572	94.4343
	58.6353	138.559
	106.208	50.46
	61.4686	37.5976
	22.1699	34.7814
	33.3049	76.1867
	53.6106	236.838
	94.6963	32.8549
	12.2404	128.206
	27.2953	77.478
	60.5628	42.5152
	34.7266	19.2474
	24.7083
	40.5912
	106.126
	33.242
	44.402
	80.4123
	21.0125
	48.8238
	20.4828
	30.9372
	34.9792
	19.6645
	53.9722
	72.3922
	52.7121
	118.639
	75.8675
	41.8355
	17.046
	95.1455
	52.9865
	67.5145
	37.962
	108.654
	46.6961
	73.1941
	19.9438
	22.4869
	41.4917
	80.9939
	56.9023
	68.5279
	38.3695
	33.3526
	37.7544
	74.3312
	42.2512
	17.2829
	35.0768
	33.0466
	40.3735
	17.6955
	155.325
	30.5603
	48.2634
	36.3874
	43.0118
	118.64
	146.78
	30.9216
	32.2724
	33.5295
	31.1643
	56.3527
	36.0329
	44.7531
	36.0544
	53.9603
	63.932
	47.7109
	58.5315
	18.4296
	257.085
	38.6726
	43.3837
	39.8936
	55.6501
	16.7014
	38.6504
	104.056
	58.8497
	134.359
	83.2182
	51.8672
	25.8915
	37.2317
	57.9073
	73.2199
	26.1968
	58.0458
	57.0749
	29.9937
	36.002
	38.5012
	9.84927
	54.7555
	89.4956
	45.671
	25.6024
	69.3551
	21.143
	7.03892
	12.8515
	60.5753
	60.2824
	97.4397
	22.9768
	40.0351
	20.8551
	20.4997
	21.4463
	62.6601
	27.4886
	22.129
	23.2486
	67.4905
	31.5598
	58.5917
	93.9046
	79.8968
	24.4128
	55.5841
	22.4609
	27.2225
	33.4062
	54.1029
	65.4279
	30.5518
	52.1842
	95.4768
	30.4089
	12.05
	73.2842
	22.1665
	126.419
	21.5339
	24.8699
	17.8283
	68.4558
	57.8943
	33.4976
	70.391
	37.0259
d	mir-486-2	mir-486-1	mir-423	mir-122	mir-10b	miR-6236	mir-143	mir-92a-1	mir-92a-2	mir-22	let-7b	mir-100	mir-191	mir-10a	mir-146a	mir-99a	mir-30d	mir-125a	mir-151a	mir-99b
	17.8433	17.8398	15.9786	15.7592	14.9137	14.6935	14.2037	14.0669	13.9701	13.9482	13.897	13.8387	13.8076	13.8012	13.1915	13.0336	13.0296	12.7741	12.7599	12.6886
e	miR-6236 RPM (log2)	ogtt fasting plasma glucose (mmol/l)				miR-6236 RPM (log2)	ogtt 30 min plasma glucose (mmol/l)
	6.75105	4.9				6.75105	7.1
	4.96239	5.2				4.96239	8
	5.94337	5.5				5.94337	7.9
	6.06384	5.3				6.06384	9
	5.59774	5.1				5.59774	7
	5.70271	5.8				5.70271	12
	5.68752	4.7				5.68752	4.7
	6.30858	5.6				6.30858	8.2
	5.97113	5.3				5.97113	10
	5.12198	6				5.12198	9.6
	6.96305	5.4				6.96305	6.1
	7.41711	5.4				7.41711	6.5
	7.05608	6				7.05608	9.9
	6.26208	5.6				6.26208	7.6
	6.17801	4.8				6.17801	7.7
	6.12575	5.5				6.12575	9.1
	7.08804	5.4				7.08804	8
	5.05173	5.3				5.05173	9.5
	6.04185	5.4				6.04185	7.8
	5.83234	5.2				5.83234	9
	5.96007	5.6				5.96007	7.8
	5.61187	5.3				5.61187	6.6
	6.00579	5.9				6.00579	9.6
	5.30249	6.9				5.30249	9.7
	5.88392	4.9				5.88392	8.6
	5.85142	5.1				5.85142	7.4
	6.62882	6				6.62882	9.1
	5.09796	5.4				5.09796	8.2
	6.38875	4.9				6.38875	6.4
	6.42696	5.5				6.42696	7.2
	6.32394	5.4				6.32394	7.6
	4.48468	5.8				4.48468	11.2
	6.70221	5				6.70221	8.6
	5.62557	6.1				5.62557	9.2
	5.63854	6.3				5.63854	10.3
	6.34284	5.7				6.34284	9.4
	5.9601	5.9				5.9601	8.6
	6.09914	5.5				6.09914	9.1
	5.53856	5.3				5.53856	7.9
	6.07101	6.3				6.07101	8.1
	6.20076	6				6.20076	13.1
	5.06362	5.9				5.06362	9.1
	3.55797	5.9				3.55797	9
	4.19325	6.5				4.19325	10.9
	5.35287	5.9				5.35287	9
	4.39388	5.1				4.39388	6.8
	5.33534	5.6				5.33534	7.1
	6.85062	5.6				6.85062	9.5
	5.74299	6.9				5.74299	12.1
	6.14781	6.2				6.14781	9.4
	5.46721	5.6				5.46721	9
	6.4237	5.5				6.4237	9.7
	4.66838	5.9				4.66838	9.4
	5.70005	5.8				5.70005	8.5
	6.54101	7.2				6.54101	13.5
	6.20446	5.9				6.20446	7
	5.26513	5.7				5.26513	9.6
	4.85574	6.6				4.85574	10.2
	5.4657	5.6				5.4657	9.7
	4.22672	7.4				4.22672	13.1
	5.23043	6.4				5.23043	10.5
	7.15568	5.5				7.15568	10
	5.17222	5.9				5.17222	11.7
	6.19554	5.4				6.19554	5.8
	6.52464	5.8				6.52464	9.6
	4.98759	6.5				4.98759	10.9
	5.28656	5.7				5.28656	8
	5.53949	6.7				5.53949	10.3
	5.48185	5.4				5.48185	7.8
	6.10846	5				6.10846	6.3
	6.31576	5.2				6.31576	5.9
	6.32123	4.6				6.32123	13.3
	6.75068	5.2				6.75068	10
	5.93564	5.8				5.93564	9.3
	5.61976	5.7				5.61976	8.4
	4.73259	5.3				4.73259	7.8
	5.08061	6.2				5.08061	9.4
	6.25128	5.8				6.25128	9
	6.18369	5.2				6.18369	8
	5.47592	5.6				5.47592	9.1
	5.55602	5.8				5.55602	10.1
	4.68708	5.6				4.68708	8.1
	5.91004	5.6				5.91004	7.9
	4.2052	6.4				4.2052	10
	6.66371	6.1				6.66371	11.7
	6.33446	5.7				6.33446	8.9
	6.96624	4.8				6.96624	6.2
	5.66887	5.7				5.66887	7.9
	5.94034	6.1				5.94034	8.3
	4.96572	5.6				4.96572	8.1
	6.65849	5.6				6.65849	8.6
	5.83257	5.7				5.83257	6.6
	8.54931	4.7				8.54931	8.6
	5.39204	5.1				5.39204	6.8
	6.42787	5.4				6.42787	8.8
	5.72099	6.6				5.72099	10.1
	7.57734	5.5				7.57734	7.1
	5.60927	5.5				5.60927	9.3
	6.90115	5.4				6.90115	8
	5.44442	5.6				5.44442	8.3
	5.18309	4.8				5.18309	8.6
	6.96992	5.4				6.96992	13.4
	5.09355	5.5				5.09355	9.4
	5.56067	7.1				5.56067	12
	7.67669	5.7				7.67669	7.8
	7.23772	5.6				7.23772	7.1
	6.36852	5.6				6.36852	9.6
	6.54107	6.2				6.54107	9.5
	5.1075	5.6				5.1075	9.6
	7.02648	5.6				7.02648	9.1
	4.77284	5				4.77284	6.8
	5.74491	6.5				5.74491	8.7
	6.95518	5.6				6.95518	5.7
	7.14355	4.8				7.14355	6.5
	8.10497	5.2				8.10497	9
	5.54582	5.5				5.54582	9.3
	7.1143	5.6				7.1143	8.1
	6.99304	5				6.99304	7
	5.71131	6.2				5.71131	10.6
	5.26727	5.9				5.26727	8.8
	5.4755	5.5				5.4755	8.2
	6.15255	6.2				6.15255	7.4
	4.73596	5.4				4.73596	9.8
	6.32169	6.4				6.32169	8.8
	6.09291	5.8				6.09291	9.9
	7.23822	6.4				7.23822	9.9
	4.76645	5.4				4.76645	9
	6.08885	5.9				6.08885	8.4
	5.50791	6.6				5.50791	9.3
	4.79156	5.4				4.79156	6.7
	6.50221	5.7				6.50221	8.4
	6.47421	5.5				6.47421	7.5
	5.21044	5.6				5.21044	7.8
	4.61175	6.4				4.61175	10.4
	6.08954	5.8				6.08954	6.9
	6.24277	5.6				6.24277	8.8
	6.57433	6.7				6.57433	10.1
	4.9197	6.3				4.9197	8.7
	5.60466	6.2				5.60466	7.5
	5.30686	5.2				5.30686	10.6
	7.35354	5.2				7.35354	9.8
	7.08217	5.6				7.08217	7.7
	3.95545	5.6				3.95545	8.3
	4.48192	6				4.48192	10.2
	6.89197	5.8				6.89197	7.5
	5.38976	5.7				5.38976	10.9
	5.43677	6.7				5.43677	8.8
	6.41588	5.8				6.41588	8.2
	5.96465	6				5.96465	6.8
	6.9303	6.4				6.9303	9.3
	5.47972	6.5				5.47972	9.8
	6.16326	6				6.16326	9.6
	7.24847	5.9				7.24847	7.7
	5.61291	5.8				5.61291	8.8
	5.69118	6.1				5.69118	9.7
	5.25738	4.7				5.25738	8
	6.52471	5.8				6.52471	10.5
	5.18014	5.9				5.18014	10.6
	5.0521	6				5.0521	10.1
	5.61545	5.6				5.61545	6.6
	6.70905	6.5				6.70905	10.1
	4.82157	6.3				4.82157	9
	6.3226	5.9				6.3226	10.6
	5.6577	5.6				5.6577	8.6
	4.81293	5.5				4.81293	9.3
	5.14529	6				5.14529	10
	5.54393	5.9				5.54393	7.5
	6.2495	6.4				6.2495	9.7
	6.45929	6				6.45929	9.4
	4.89417	5.2				4.89417	9.3
	5.114	5.8				5.114	9.8
	6.40072	5.6				6.40072	9.7
	5.29095	5.9				5.29095	8.8
	6.20591	5.9				6.20591	7.6
	5.29823	5.9				5.29823	7.3
	6.09941	5.3				6.09941	9.7
	7.76161	6.1				7.76161	8.4
	6.39545	6.4				6.39545	6.8
	4.67965	5.6				4.67965	8.3
	6.90078	5.4				6.90078	8.5
	6.55627	7.7				6.55627	10.5
	4.35282	5.6				4.35282	7.8
	5.56698	6.1				5.56698	9.1
	5.1626	6.3				5.1626	12.1
	4.8992	6.3				4.8992	12.2
	5.60182	6.3				5.60182	9.3
	5.94208	5.7				5.94208	10
	5.71048	5.3				5.71048	7.7
	5.66975	5.4				5.66975	9.1
f	miR-6236 RPM (log2)	log10 homais (insulin secretion index based on homa)
	6.75105	2.31627
	4.96239	1.76955
	5.94337	1.97313
	6.06384	1.77815
	5.59774	1.78711
	5.70271	1.49561
	5.68752	1.68425
	6.30858	1.79835
	5.97113	1.81661
	5.12198	2.02036
	6.96305	1.54079
	7.41711	1.90309
	7.05608	2.08778
	6.26208	1.65091
	6.17801	1.78915
	6.12575	1.49136
	7.08804	2.14613
	5.05173	1.93225
	6.04185	1.46943
	5.83234	1.57573
	5.96007	1.95194
	5.61187	1.49292
	6.00579	1.79588
	5.30249	1.75182
	5.88392	1.53511
	5.85142	1.66511
	6.62882	1.65128
	5.09796	2.2154
	6.38875	1.45593
	6.42696	1.79934
	6.32394	1.74655
	4.48468	1.67966
	6.70221	1.69314
	5.62557	1.5673
	5.63854	2.01223
	6.34284	1.94088
	5.9601	1.72016
	6.09914	1.54407
	5.53856	1.69897
	6.07101	1.6392
	6.20076	1.63548
	5.06362	1.62839
	3.55797	1.61102
	4.19325	1.52288
	5.35287	1.78414
	4.39388	1.57403
	5.33534	1.39378
	6.85062	1.8819
	5.74299	2.09177
	6.14781	1.57724
	5.46721	1.67778
	6.4237	1.72428
	4.66838	1.67669
	5.70005	1.88379
	6.54101	1.88816
	6.20446	1.30103
	5.26513	1.8507
	4.85574	1.82251
	5.4657	2.07572
	4.22672	1.52951
	5.23043	1.35715
	7.15568	2.06446
	5.17222	2.03141
	6.19554	1.77046
	6.52464	1.47078
	4.98759	1.60924
	5.28656	1.50267
	5.53949	1.95122
	5.48185	1.45364
	6.10846	2.07433
	6.31576	1.74268
	6.32123	1.91285
	6.75068	1.75182
	5.93564	2
	5.61976	1.49009
	4.73259	1.70852
	5.08061	1.92274
	6.25128	1.72463
	6.18369	2.06622
	5.47592	1.65091
	5.55602	2.08232
	4.68708	1.58087
	5.91004	2.0894
	4.2052	1.34378
	6.66371	1.88169
	6.33446	2.12887
	6.96624	1.61845
	5.66887	1.6488
	5.94034	1.50931
	4.96572	1.87644
	6.65849	1.90823
	5.83257	1.72946
	8.54931	1.69897
	5.39204	1.66511
	6.42787	1.79313
	5.72099	2.16185
	7.57734	1.66276
	5.60927	1.66276
	6.90115	1.60206
	5.44442	1.68638
	5.18309	2.02594
	6.96992	1.84182
	5.09355	1.83251
	5.56067	1.96221
	7.67669	1.72203
	7.23772	1.82391
	6.36852	1.727
	6.54107	1.97688
	5.1075	1.79172
	7.02648	2.12803
	4.77284	1.98227
	5.74491	1.47712
	6.95518	1.58087
	7.14355	1.77815
	8.10497	2.413
	5.54582	1.90848
	7.1143	2.03951
	6.99304	1.68124
	5.71131	1.76729
	5.26727	1.61102
	5.4755	2.15836
	6.15255	1.61003
	4.73596	1.96676
	6.32169	1.49185
	6.09291	1.51909
	7.23822	1.87606
	4.76645	2.04347
	6.08885	1.48902
	5.50791	1.49986
	4.79156	1.4994
	6.50221	1.59208
	6.47421	1.63347
	5.21044	1.94729
	4.61175	1.28579
	6.08954	1.5075
	6.24277	1.7112
	6.57433	2.30103
	4.9197	1.96782
	5.60466	1.74473
	5.30686	1.57573
	7.35354	1.70405
	7.08217	1.66005
	3.95545	2
	4.48192	2.03019
	6.89197	1.90309
	5.38976	1.8507
	5.43677	1.75967
	6.41588	1.80853
	5.96465	1.39445
	6.9303	2.23831
	5.47972	1.60924
	6.16326	1.89872
	7.24847	1.5336
	5.61291	1.86358
	5.69118	2.01316
	5.25738	1.58358
	6.52471	1.68749
	5.18014	1.61102
	5.0521	1.81157
	5.61545	1.94729
	6.70905	1.69314
	4.82157	1.6392
	6.3226	2.23679
	5.6577	1.7712
	4.81293	2.11727
	5.14529	1.67394
	5.54393	1.52288
	6.2495	1.93205
	6.45929	1.80072
	4.89417	1.66165
	5.114	1.65531
	6.40072	1.44121
	5.29095	1.5006
	6.20591	1.87021
	5.29823	1.61979
	6.09941	1.85194
	7.76161	1.71857
	6.39545	1.4721
	4.67965	1.53511
	6.90078	1.80761
	6.55627	2.10914
	4.35282	1.64157
	5.56698	1.39121
	5.1626	1.66678
	4.8992	2.07659
	5.60182	1.58627
	5.94208	1.54967
	5.71048	1.36798
	5.66975	1.80761

## Sheet: SFig1
Panel
a	Kit			UC
	Size (nm)	Particles/ml		Size (nm)	UC (Particles/ml)
	2.5	0		2.5	0
	4.68	0		4.68	0
	4.86	0		4.86	0
	5.03	0		5.03	0
	5.22	0		5.22	0
	5.41	0		5.41	0
	5.61	0		5.61	0
	5.81	0		5.81	0
	6.03	0		6.03	0
	6.25	0		6.25	0
	6.47	0		6.47	0
	6.71	0		6.71	0
	6.96	0		6.96	0
	7.21	0		7.21	0
	7.48	0		7.48	0
	7.5	24800		7.5	21400
	7.75	0		7.75	0
	8.03	0		8.03	0
	8.33	0		8.33	0
	8.63	0		8.63	0
	8.95	24800		8.95	0
	9.28	0		9.28	21400
	9.62	0		9.62	0
	9.97	0		9.97	0
	10.3	0		10.3	0
	10.7	0		10.7	0
	11.1	0		11.1	0
	11.5	0		11.5	0
	11.9	0		11.9	0
	12.4	0		12.4	0
	12.5	0		12.5	0
	12.8	0		12.8	0
	13.3	0		13.3	0
	13.8	0		13.8	0
	14.3	0		14.3	0
	14.8	0		14.8	0
	15.4	0		15.4	21400
	15.9	0		15.9	0
	16.5	0		16.5	0
	17.1	0		17.1	0
	17.5	0		17.5	42800
	17.7	0		17.7	0
	18.4	0		18.4	21400
	19.1	0		19.1	0
	19.8	0		19.8	0
	20.5	24800		20.5	0
	21.2	0		21.2	0
	22	0		22	0
	22.5	49600		22.5	0
	22.8	0		22.8	0
	23.6	24800		23.6	0
	24.5	0		24.5	0
	25.4	24800		25.4	21400
	26.3	0		26.3	21400
	27.3	0		27.3	21400
	27.5	99200		27.5	64200
	28.3	24800		28.3	0
	29.3	49600		29.3	0
	30.4	0		30.4	0
	31.5	0		31.5	21400
	32.5	0		32.5	21400
	32.7	0		32.7	0
	33.9	0		33.9	0
	35.1	0		35.1	21400
	36.4	24800		36.4	0
	37.5	99200		37.5	21400
	37.7	24800		37.7	0
	39.1	24800		39.1	0
	40.6	99200		40.6	21400
	42	49600		42	21400
	42.5	124000		42.5	85600
	43.6	0		43.6	42800
	45.2	24800		45.2	64200
	46.8	24800		46.8	0
	47.5	124000		47.5	85600
	48.6	24800		48.6	21400
	50.3	149000		50.3	42800
	52.2	0		52.2	85600
	52.5	198000		52.5	128000
	54.1	99200		54.1	21400
	56.1	24800		56.1	85600
	57.5	198000		57.5	278000
	58.1	124000		58.1	107000
	60.3	149000		60.3	64200
	62.5	198000		62.5	128000
	62.5	496000		62.5	171000
	64.7	298000		64.7	85600
	67.1	273000		67.1	128000
	67.5	595000		67.5	257000
	69.6	323000		69.6	214000
	72.1	323000		72.1	171000
	72.5	645000		72.5	556000
	74.8	447000		74.8	385000
	77.5	1340000		77.5	556000
	77.5	769000		77.5	257000
	80.3	918000		80.3	428000
	82.5	1270000		82.5	898000
	83.3	670000		83.3	620000
	86.3	1120000		86.3	834000
	87.5	1790000		87.5	1260000
	89.5	992000		89.5	727000
	92.5	1790000		92.5	1580000
	92.8	1220000		92.8	1070000
	96.2	1510000		96.2	1200000
	97.5	2130000		97.5	1540000
	99.7	1410000		99.7	1160000
	103	1710000		103	1730000
	103	1240000		103	1260000
	107	1790000		107	1500000
	108	2110000		108	1990000
	111	1760000		111	1600000
	113	2230000		113	2010000
	115	1610000		115	1730000
	118	1910000		118	2250000
	119	1860000		119	1860000
	123	2080000		123	1990000
	124	1740000		124	1950000
	128	2110000		128	1710000
	128	1810000		128	1390000
	133	2030000		133	1710000
	133	1960000		133	1750000
	138	1810000		138	1880000
	138	1890000		138	1690000
	143	2030000		143	1750000
	143	2160000		143	1880000
	148	1460000		148	1630000
	148	1340000		148	1690000
	153	1320000		153	1390000
	154	1540000		154	1690000
	158	1510000		158	1690000
	159	1690000		159	1650000
	163	1190000		163	1330000
	165	1240000		165	1840000
	168	1040000		168	1710000
	171	1410000		171	1800000
	173	1220000		173	1410000
	177	1360000		177	1820000
	178	1090000		178	1280000
	183	769000		183	1280000
	184	1190000		184	1500000
	188	992000		188	1200000
	191	1070000		191	1520000
	193	695000		193	877000
	198	893000		198	898000
	198	1190000		198	1130000
	203	918000		203	706000
	205	1070000		205	1260000
	208	447000		208	941000
	212	967000		212	1240000
	213	670000		213	706000
	218	273000		218	813000
	220	571000		220	1030000
	223	496000		223	578000
	228	323000		228	749000
	228	546000		228	1160000
	233	496000		233	535000
	236	571000		236	684000
	238	223000		238	428000
	243	248000		243	663000
	245	521000		245	1090000
	248	347000		248	471000
	253	323000		253	492000
	254	670000		254	856000
	258	372000		258	385000
	263	298000		263	235000
	263	521000		263	385000
	268	198000		268	278000
	273	223000		273	342000
	273	422000		273	620000
	278	198000		278	364000
	283	124000		283	214000
	283	298000		283	663000
	288	223000		288	257000
	293	124000		293	235000
	293	397000		293	513000
	298	174000		298	278000
	303	149000		303	214000
	304	223000		304	385000
	308	74400		308	107000
	313	198000		313	128000
	315	298000		315	257000
	318	99200		318	107000
	323	74400		323	64200
	327	273000		327	235000
	328	49600		328	150000
	333	198000		333	85600
	338	149000		338	64200
	339	298000		339	150000
	343	99200		343	42800
	348	24800		348	64200
	351	223000		351	171000
	353	149000		353	85600
	358	99200		358	107000
	363	49600		363	21400
	364	198000		364	128000
	368	99200		368	21400
	373	0		373	107000
	377	24800		377	107000
	378	24800		378	0
	383	0		383	0
	388	74400		388	64200
	391	149000		391	107000
	393	49600		393	42800
	398	24800		398	21400
	403	49600		403	42800
	406	74400		406	107000
	408	0		408	0
	413	24800		413	42800
	418	24800		418	21400
	420	49600		420	21400
	423	24800		423	0
	428	0		428	0
	433	49600		433	0
	436	49600		436	0
	438	0		438	0
	443	0		443	0
	448	24800		448	0
	452	49600		452	0
	453	0		453	0
	458	24800		458	0
	463	0		463	0
	468	0		468	21400
	468	0		468	21400
	473	0		473	0
	478	0		478	21400
	483	0		483	0
	486	24800		486	21400
	488	24800		488	0
	493	0		493	0
	498	0		498	0
	503	0		503	0
	503	24800		503	0
	508	0		508	0
	513	24800		513	0
	518	0		518	0
	522	0		522	0
	523	0		523	0
	528	0		528	0
	533	0		533	0
	538	0		538	0
	541	0		541	0
	543	0		543	0
	548	0		548	0
	553	0		553	0
	558	0		558	0
	561	0		561	0
	563	0		563	0
	568	0		568	0
	573	24800		573	0
	578	0		578	0
	581	24800		581	0
	583	0		583	0
	588	0		588	0
	593	0		593	0
	598	0		598	0
	603	0		603	0
	603	0		603	21400
	608	0		608	21400
	613	0		613	0
	618	0		618	0
	623	0		623	21400
	625	0		625	42800
	628	0		628	21400
	633	0		633	0
	638	0		638	0
	643	0		643	0
	647	0		647	0
	648	0		648	0
	653	0		653	0
	658	0		658	0
	663	0		663	0
	668	0		668	0
	671	0		671	0
	673	0		673	0
	678	0		678	0
	683	0		683	0
	688	0		688	0
	693	0		693	0
	696	0		696	0
	698	0		698	0
	703	0		703	0
	708	0		708	0
	713	0		713	0
	718	0		718	0
	721	0		721	0
	723	0		723	0
	728	0		728	0
	733	0		733	0
	738	0		738	0
	743	0		743	0
	748	0		748	0
	748	0		748	0
	753	0		753	0
	758	0		758	0
	763	0		763	0
	768	0		768	0
	773	0		773	0
	775	0		775	0
	778	0		778	0
	783	0		783	0
	788	0		788	0
	793	0		793	0
	798	0		798	0
	803	0		803	0
	803	0		803	0
	808	0		808	0
	813	0		813	0
	818	0		818	0
	823	0		823	0
	828	0		828	0
	833	0		833	0
	833	0		833	0
	838	0		838	0
	843	0		843	0
	848	0		848	0
	853	0		853	0
	858	0		858	0
	863	0		863	0
	863	0		863	0
	868	0		868	0
	873	0		873	0
	878	0		878	0
	883	0		883	0
	888	0		888	0
	893	0		893	0
	895	0		895	0
	898	0		898	0
	903	0		903	0
	908	0		908	0
	913	0		913	0
	918	0		918	0
	923	0		923	0
	928	0		928	0
	928	0		928	0
	933	0		933	0
	938	0		938	0
	943	0		943	0
	948	0		948	0
	953	0		953	0
	958	0		958	0
	962	0		962	0
	963	0		963	0
	968	0		968	0
	973	0		973	0
	978	0		978	0
	983	0		983	0
	988	0		988	0
	993	0		993	0
	997	0		997	0
	998	0		998	0
	1000	0		1000	0
	1010	0		1010	0
	1010	0		1010	0
	1020	0		1020	0
	1020	0		1020	0
	1030	0		1030	0
	1030	0		1030	0
	1030	0		1030	0
	1040	0		1040	0
	1040	0		1040	0
	1050	0		1050	0
	1050	0		1050	0
	1060	0		1060	0
	1060	0		1060	0
	1070	0		1070	0
	1070	0		1070	0
	1070	0		1070	0
	1080	0		1080	0
	1080	0		1080	0
	1090	0		1090	0
	1090	0		1090	0
	1100	0		1100	0
	1100	0		1100	0
	1110	0		1110	0
	1110	0		1110	0
	1110	0		1110	0
	1120	0		1120	0
	1120	0		1120	0
	1130	0		1130	0
	1130	0		1130	0
	1140	0		1140	0
	1140	0		1140	0
	1150	0		1150	0
	1150	0		1150	0
	1150	0		1150	0
	1160	0		1160	0
	1160	0		1160	0
	1170	0		1170	0
	1170	0		1170	0
	1180	0		1180	0
	1180	0		1180	0
	1190	0		1190	0
	1190	0		1190	0
	1190	0		1190	0
	1200	0		1200	0
	1200	0		1200	0
	1210	0		1210	0
	1210	0		1210	0
	1220	0		1220	0
	1220	0		1220	0
	1230	0		1230	0
	1230	0		1230	0
	1240	0		1240	0
	1240	0		1240	0
	1240	0		1240	0
	1250	0		1250	0
	1250	0		1250	0
	1260	0		1260	0
	1260	0		1260	0
	1270	0		1270	0
	1270	0		1270	0
	1280	0		1280	0
	1280	0		1280	0
	1280	0		1280	0
	1290	0		1290	0
	1290	0		1290	0
	1300	0		1300	0
	1300	0		1300	0
	1310	0		1310	0
	1310	0		1310	0
	1320	0		1320	0
	1320	0		1320	0
	1330	0		1330	0
	1330	0		1330	0
	1330	0		1330	0
	1340	0		1340	0
	1340	0		1340	0
	1350	0		1350	0
	1350	0		1350	0
	1360	0		1360	0
	1360	0		1360	0
	1370	0		1370	0
	1370	0		1370	0
	1380	0		1380	0
	1380	0		1380	0
	1380	0		1380	0
	1390	0		1390	0
	1390	0		1390	0
	1400	0		1400	0
	1400	0		1400	0
	1410	0		1410	0
	1410	0		1410	0
	1420	0		1420	0
	1420	0		1420	0
	1430	0		1430	0
	1430	0		1430	0
	1430	0		1430	0
	1440	0		1440	0
	1440	0		1440	0
	1450	0		1450	0
	1450	0		1450	0
	1460	0		1460	0
	1460	0		1460	0
	1470	0		1470	0
	1470	0		1470	0
	1480	0		1480	0
	1480	0		1480	0
	1480	0		1480	0
	1490	0		1490	0
	1490	0		1490	0
	1500	0		1500	0
	1500	0		1500	0
	1510	0		1510	0
	1510	0		1510	0
	1520	0		1520	0
	1520	0		1520	0
	1530	0		1530	0
	1530	0		1530	0
	1540	0		1540	0
	1540	0		1540	0
	1540	0		1540	0
	1550	0		1550	0
	1550	0		1550	0
	1560	0		1560	0
	1560	0		1560	0
	1570	0		1570	0
	1570	0		1570	0
	1580	0		1580	0
	1580	0		1580	0
	1590	0		1590	0
	1590	0		1590	0
	1590	0		1590	0
	1600	0		1600	0
	1600	0		1600	0
	1610	0		1610	0
	1610	0		1610	0
	1620	0		1620	0
	1620	0		1620	0
	1630	0		1630	0
	1630	0		1630	0
	1640	0		1640	0
	1640	0		1640	0
	1650	0		1650	0
	1650	0		1650	0
	1650	0		1650	0
	1660	0		1660	0
	1660	0		1660	0
	1670	0		1670	0
	1670	0		1670	0
	1680	0		1680	0
	1680	0		1680	0
	1690	0		1690	0
	1690	0		1690	0
	1700	0		1700	0
	1700	0		1700	0
	1710	0		1710	0
	1710	0		1710	0
	1710	0		1710	0
	1720	0		1720	0
	1720	0		1720	0
	1730	0		1730	0
	1730	0		1730	0
	1740	0		1740	0
	1740	0		1740	0
	1750	0		1750	0
	1750	0		1750	0
	1760	0		1760	0
	1760	0		1760	0
	1770	0		1770	0
	1770	0		1770	0
	1770	0		1770	0
	1780	0		1780	0
	1780	0		1780	0
	1790	0		1790	0
	1790	0		1790	0
	1800	0		1800	0
	1800	0		1800	0
	1810	0		1810	0
	1810	0		1810	0
	1820	0		1820	0
	1820	0		1820	0
	1830	0		1830	0
	1830	0		1830	0
	1840	0		1840	0
	1840	0		1840	0
	1840	0		1840	0
	1850	0		1850	0
	1850	0		1850	0
	1860	0		1860	0
	1860	0		1860	0
	1870	0		1870	0
	1870	0		1870	0
	1880	0		1880	0
	1880	0		1880	0
	1890	0		1890	0
	1890	0		1890	0
	1900	0		1900	0
	1900	0		1900	0
	1910	0		1910	0
	1910	0		1910	0
	1910	0		1910	0
	1920	0		1920	0
	1920	0		1920	0
	1930	0		1930	0
	1930	0		1930	0
	1940	0		1940	0
	1940	0		1940	0
	1950	0		1950	0
	1950	0		1950	0
	1960	0		1960	0
	1960	0		1960	0
	1970	0		1970	0
	1970	0		1970	0
	1980	0		1980	0
	1980	0		1980	0
	1980	0		1980	0
	1990	0		1990	0
	1990	0		1990	0
	2000	0		2000	0
	2000	0		2000	0
	2010	0		2010	0
	2010	0		2010	0
	2020	0		2020	0
	2020	0		2020	0
	2030	0		2030	0
	2030	0		2030	0
	2040	0		2040	0
	2040	0		2040	0
	2050	0		2050	0
	2050	0		2050	0
	2050	0		2050	0
	2060	0		2060	0
	2060	0		2060	0
	2070	0		2070	0
	2070	0		2070	0
	2080	0		2080	0
	2080	0		2080	0
	2090	0		2090	0
	2090	0		2090	0
	2100	0		2100	0
	2100	0		2100	0
	2110	0		2110	0
	2110	0		2110	0
	2120	0		2120	0
	2120	0		2120	0
	2120	0		2120	0
	2130	0		2130	0
	2130	0		2130	0
	2140	0		2140	0
	2140	0		2140	0
	2150	0		2150	0
	2150	0		2150	0
	2160	0		2160	0
	2160	0		2160	0
	2170	0		2170	0
	2170	0		2170	0
	2180	0		2180	0
	2180	0		2180	0
	2190	0		2190	0
	2190	0		2190	0
	2200	0		2200	0
	2200	0		2200	0
	2200	0		2200	0
	2210	0		2210	0
	2210	0		2210	0
	2220	0		2220	0
	2220	0		2220	0
	2230	0		2230	0
	2230	0		2230	0
	2240	0		2240	0
	2240	0		2240	0
	2250	0		2250	0
	2250	0		2250	0
	2260	0		2260	0
	2260	0		2260	0
	2270	0		2270	0
	2270	0		2270	0
	2280	0		2280	0
	2280	0		2280	0
	2280	0		2280	0
	2290	0		2290	0
	2290	0		2290	0
	2300	0		2300	0
	2300	0		2300	0
	2310	0		2310	0
	2310	0		2310	0
	2320	0		2320	0
	2320	0		2320	0
	2330	0		2330	0
	2330	0		2330	0
	2340	0		2340	0
	2340	0		2340	0
	2350	0		2350	0
	2350	0		2350	0
	2360	0		2360	0
	2360	0		2360	0
	2360	0		2360	0
	2370	0		2370	0
	2370	0		2370	0
	2380	0		2380	0
	2380	0		2380	0
	2390	0		2390	0
	2390	0		2390	0
	2400	0		2400	0
	2400	0		2400	0
	2410	0		2410	0
	2410	0		2410	0
	2420	0		2420	0
	2420	0		2420	0
	2430	0		2430	0
	2430	0		2430	0
	2440	0		2440	0
	2440	0		2440	0
	2450	0		2450	0
	2450	0		2450	0
	2450	0		2450	0
	2460	0		2460	0
	2460	0		2460	0
	2470	0		2470	0
	2470	0		2470	0
	2480	0		2480	0
	2480	0		2480	0
	2490	0		2490	0
	2490	0		2490	0
	2500	0		2500	0
	2500	0		2500	0
	2510	0		2510	0
	2510	0		2510	0
	2520	0		2520	0
	2520	0		2520	0
	2530	0		2530	0
	2530	0		2530	0
	2540	0		2540	0
	2540	0		2540	0
	2540	0		2540	0
	2550	0		2550	0
	2550	0		2550	0
	2560	0		2560	0
	2560	0		2560	0
	2570	0		2570	0
	2570	0		2570	0
	2580	0		2580	0
	2580	0		2580	0
	2590	0		2590	0
	2590	0		2590	0
	2600	0		2600	0
	2600	0		2600	0
	2610	0		2610	0
	2610	0		2610	0
	2620	0		2620	0
	2620	0		2620	0
	2630	0		2630	0
	2630	0		2630	0
	2630	0		2630	0
	2640	0		2640	0
	2640	0		2640	0
	2650	0		2650	0
	2650	0		2650	0
	2660	0		2660	0
	2660	0		2660	0
	2670	0		2670	0
	2670	0		2670	0
	2680	0		2680	0
	2680	0		2680	0
	2690	0		2690	0
	2690	0		2690	0
	2700	0		2700	0
	2700	0		2700	0
	2710	0		2710	0
	2710	0		2710	0
	2720	0		2720	0
	2720	0		2720	0
	2730	0		2730	0
	2730	0		2730	0
	2730	0		2730	0
	2740	0		2740	0
	2740	0		2740	0
	2750	0		2750	0
	2750	0		2750	0
	2760	0		2760	0
	2760	0		2760	0
	2770	0		2770	0
	2770	0		2770	0
	2780	0		2780	0
	2780	0		2780	0
	2790	0		2790	0
	2790	0		2790	0
	2800	0		2800	0
	2800	0		2800	0
	2810	0		2810	0
	2810	0		2810	0
	2820	0		2820	0
	2820	0		2820	0
	2830	0		2830	0
	2830	0		2830	0
	2830	0		2830	0
	2840	0		2840	0
	2840	0		2840	0
	2850	0		2850	0
	2850	0		2850	0
	2860	0		2860	0
	2860	0		2860	0
	2870	0		2870	0
	2870	0		2870	0
	2880	0		2880	0
	2880	0		2880	0
	2890	0		2890	0
	2890	0		2890	0
	2900	0		2900	0
	2900	0		2900	0
	2910	0		2910	0
	2910	0		2910	0
	2920	0		2920	0
	2920	0		2920	0
	2930	0		2930	0
	2930	0		2930	0
	2930	0		2930	0
	2940	0		2940	0
	2940	0		2940	0
	2950	0		2950	0
	2950	0		2950	0
	2960	0		2960	0
	2960	0		2960	0
	2970	0		2970	0
	2970	0		2970	0
	2980	0		2980	0
	2980	0		2980	0
	2990	0		2990	0
	2990	0		2990	0
	3000	0		3000	0
	3000	0		3000	0
	3010	0		3010	0
	3010	0		3010	0
	3020	0		3020	0
	3020	0		3020	0
	3030	0		3030	0
	3030	0		3030	0
	3040	0		3040	0
	3040	0		3040	0
	3040	0		3040	0
	3050	0		3050	0
	3050	0		3050	0
	3060	0		3060	0
	3060	0		3060	0
	3070	0		3070	0
	3070	0		3070	0
	3080	0		3080	0
	3080	0		3080	0
	3090	0		3090	0
	3090	0		3090	0
	3100	0		3100	0
	3100	0		3100	0
	3110	0		3110	0
	3110	0		3110	0
	3120	0		3120	0
	3120	0		3120	0
	3130	0		3130	0
	3130	0		3130	0
	3140	0		3140	0
	3140	0		3140	0
	3150	0		3150	0
	3150	0		3150	0
	3150	0		3150	0
	3160	0		3160	0
	3160	0		3160	0
	3170	0		3170	0
	3170	0		3170	0
	3180	0		3180	0
	3180	0		3180	0
	3190	0		3190	0
	3190	0		3190	0
	3200	0		3200	0
	3200	0		3200	0
	3210	0		3210	0
	3210	0		3210	0
	3220	0		3220	0
	3220	0		3220	0
	3230	0		3230	0
	3230	0		3230	0
	3240	0		3240	0
	3240	0		3240	0
	3250	0		3250	0
	3250	0		3250	0
	3260	0		3260	0
	3260	0		3260	0
	3270	0		3270	0
	3270	0		3270	0
	3270	0		3270	0
	3280	0		3280	0
	3280	0		3280	0
	3290	0		3290	0
	3290	0		3290	0
	3300	0		3300	0
	3300	0		3300	0
	3310	0		3310	0
	3310	0		3310	0
	3320	0		3320	0
	3320	0		3320	0
	3330	0		3330	0
	3330	0		3330	0
	3340	0		3340	0
	3340	0		3340	0
	3350	0		3350	0
	3350	0		3350	0
	3360	0		3360	0
	3360	0		3360	0
	3370	0		3370	0
	3370	0		3370	0
	3380	0		3380	0
	3380	0		3380	0
	3390	0		3390	0
	3390	0		3390	0
	3390	0		3390	0
	3400	0		3400	0
	3400	0		3400	0
	3410	0		3410	0
	3410	0		3410	0
	3420	0		3420	0
	3420	0		3420	0
	3430	0		3430	0
	3430	0		3430	0
	3440	0		3440	0
	3440	0		3440	0
	3450	0		3450	0
	3450	0		3450	0
	3460	0		3460	0
	3460	0		3460	0
	3470	0		3470	0
	3470	0		3470	0
	3480	0		3480	0
	3480	0		3480	0
	3490	0		3490	0
	3490	0		3490	0
	3500	0		3500	0
	3500	0		3500	0
	3510	0		3510	0
	3510	0		3510	0
	3510	0		3510	0
	3520	0		3520	0
	3520	0		3520	0
	3530	0		3530	0
	3530	0		3530	0
	3540	0		3540	0
	3540	0		3540	0
	3550	0		3550	0
	3550	0		3550	0
	3560	0		3560	0
	3560	0		3560	0
	3570	0		3570	0
	3570	0		3570	0
	3580	0		3580	0
	3580	0		3580	0
	3590	0		3590	0
	3590	0		3590	0
	3600	0		3600	0
	3600	0		3600	0
	3610	0		3610	0
	3610	0		3610	0
	3620	0		3620	0
	3620	0		3620	0
	3630	0		3630	0
	3630	0		3630	0
	3640	0		3640	0
	3640	0		3640	0
	3640	0		3640	0
	3650	0		3650	0
	3650	0		3650	0
	3660	0		3660	0
	3660	0		3660	0
	3670	0		3670	0
	3670	0		3670	0
	3680	0		3680	0
	3680	0		3680	0
	3690	0		3690	0
	3690	0		3690	0
	3700	0		3700	0
	3700	0		3700	0
	3710	0		3710	0
	3710	0		3710	0
	3720	0		3720	0
	3720	0		3720	0
	3730	0		3730	0
	3730	0		3730	0
	3740	0		3740	0
	3740	0		3740	0
	3750	0		3750	0
	3750	0		3750	0
	3760	0		3760	0
	3760	0		3760	0
	3770	0		3770	0
	3770	0		3770	0
	3770	0		3770	0
	3780	0		3780	0
	3780	0		3780	0
	3790	0		3790	0
	3790	0		3790	0
	3800	0		3800	0
	3800	0		3800	0
	3810	0		3810	0
	3810	0		3810	0
	3820	0		3820	0
	3820	0		3820	0
	3830	0		3830	0
	3830	0		3830	0
	3840	0		3840	0
	3840	0		3840	0
	3850	0		3850	0
	3850	0		3850	0
	3860	0		3860	0
	3860	0		3860	0
	3870	0		3870	0
	3870	0		3870	0
	3880	0		3880	0
	3880	0		3880	0
	3890	0		3890	0
	3890	0		3890	0
	3900	0		3900	0
	3900	0		3900	0
	3910	0		3910	0
	3910	0		3910	0
	3910	0		3910	0
	3920	0		3920	0
	3920	0		3920	0
	3930	0		3930	0
	3930	0		3930	0
	3940	0		3940	0
	3940	0		3940	0
	3950	0		3950	0
	3950	0		3950	0
	3960	0		3960	0
	3960	0		3960	0
	3970	0		3970	0
	3970	0		3970	0
	3980	0		3980	0
	3980	0		3980	0
	3990	0		3990	0
	3990	0		3990	0
	4000	0		4000	0
	4000	0		4000	0
	4010	0		4010	0
	4010	0		4010	0
	4020	0		4020	0
	4020	0		4020	0
	4030	0		4030	0
	4030	0		4030	0
	4040	0		4040	0
	4040	0		4040	0
	4050	0		4050	0
	4050	0		4050	0
	4060	0		4060	0
	4060	0		4060	0
	4060	0		4060	0
	4070	0		4070	0
	4070	0		4070	0
	4080	0		4080	0
	4080	0		4080	0
	4090	0		4090	0
	4090	0		4090	0
	4100	0		4100	0
	4100	0		4100	0
	4110	0		4110	0
	4110	0		4110	0
	4120	0		4120	0
	4120	0		4120	0
	4130	0		4130	0
	4130	0		4130	0
	4140	0		4140	0
	4140	0		4140	0
	4150	0		4150	0
	4150	0		4150	0
	4160	0		4160	0
	4160	0		4160	0
	4170	0		4170	0
	4170	0		4170	0
	4180	0		4180	0
	4180	0		4180	0
	4190	0		4190	0
	4190	0		4190	0
	4200	0		4200	0
	4200	0		4200	0
	4200	0		4200	0
	4210	0		4210	0
	4210	0		4210	0
	4220	0		4220	0
	4220	0		4220	0
	4230	0		4230	0
	4230	0		4230	0
	4240	0		4240	0
	4240	0		4240	0
	4250	0		4250	0
	4250	0		4250	0
	4260	0		4260	0
	4260	0		4260	0
	4270	0		4270	0
	4270	0		4270	0
	4280	0		4280	0
	4280	0		4280	0
	4290	0		4290	0
	4290	0		4290	0
	4300	0		4300	0
	4300	0		4300	0
	4310	0		4310	0
	4310	0		4310	0
	4320	0		4320	0
	4320	0		4320	0
	4330	0		4330	0
	4330	0		4330	0
	4340	0		4340	0
	4340	0		4340	0
	4350	0		4350	0
	4350	0		4350	0
	4360	0		4360	0
	4360	0		4360	0
	4360	0		4360	0
	4370	0		4370	0
	4370	0		4370	0
	4380	0		4380	0
	4380	0		4380	0
	4390	0		4390	0
	4390	0		4390	0
	4400	0		4400	0
	4400	0		4400	0
	4410	0		4410	0
	4410	0		4410	0
	4420	0		4420	0
	4420	0		4420	0
	4430	0		4430	0
	4430	0		4430	0
	4440	0		4440	0
	4440	0		4440	0
	4450	0		4450	0
	4450	0		4450	0
	4460	0		4460	0
	4460	0		4460	0
	4470	0		4470	0
	4470	0		4470	0
	4480	0		4480	0
	4480	0		4480	0
	4490	0		4490	0
	4490	0		4490	0
	4500	0		4500	0
	4500	0		4500	0
	4510	0		4510	0
	4510	0		4510	0
	4520	0		4520	0
	4520	0		4520	0
	4520	0		4520	0
	4530	0		4530	0
	4530	0		4530	0
	4540	0		4540	0
	4540	0		4540	0
	4550	0		4550	0
	4550	0		4550	0
	4560	0		4560	0
	4560	0		4560	0
	4570	0		4570	0
	4570	0		4570	0
	4580	0		4580	0
	4580	0		4580	0
	4590	0		4590	0
	4590	0		4590	0
	4600	0		4600	0
	4600	0		4600	0
	4610	0		4610	0
	4610	0		4610	0
	4620	0		4620	0
	4620	0		4620	0
	4630	0		4630	0
	4630	0		4630	0
	4640	0		4640	0
	4640	0		4640	0
	4650	0		4650	0
	4650	0		4650	0
	4660	0		4660	0
	4660	0		4660	0
	4670	0		4670	0
	4670	0		4670	0
	4680	0		4680	0
	4680	0		4680	0
	4680	0		4680	0
	4690	0		4690	0
	4690	0		4690	0
	4700	0		4700	0
	4700	0		4700	0
	4710	0		4710	0
	4710	0		4710	0
	4720	0		4720	0
	4720	0		4720	0
	4730	0		4730	0
	4730	0		4730	0
	4740	0		4740	0
	4740	0		4740	0
	4750	0		4750	0
	4750	0		4750	0
	4760	0		4760	0
	4760	0		4760	0
	4770	0		4770	0
	4770	0		4770	0
	4780	0		4780	0
	4780	0		4780	0
	4790	0		4790	0
	4790	0		4790	0
	4800	0		4800	0
	4800	0		4800	0
	4810	0		4810	0
	4810	0		4810	0
	4820	0		4820	0
	4820	0		4820	0
	4830	0		4830	0
	4830	0		4830	0
	4840	0		4840	0
	4840	0		4840	0
	4850	0		4850	0
	4850	0		4850	0
	4860	0		4860	0
	4860	0		4860	0
	4860	0		4860	0
	4870	0		4870	0
	4870	0		4870	0
	4880	0		4880	0
	4880	0		4880	0
	4890	0		4890	0
	4890	0		4890	0
	4900	0		4900	0
	4900	0		4900	0
	4910	0		4910	0
	4910	0		4910	0
	4920	0		4920	0
	4920	0		4920	0
	4930	0		4930	0
	4930	0		4930	0
	4940	0		4940	0
	4940	0		4940	0
	4950	0		4950	0
	4950	0		4950	0
	4960	0		4960	0
	4960	0		4960	0
	4970	0		4970	0
	4970	0		4970	0
	4980	0		4980	0
	4980	0		4980	0
	4990	0		4990	0
	4990	0		4990	0
	5000	0		5000	0
	5000	0		5000	0
	5010	0		5010	0
	5010	0		5010	0
	5020	0		5020	0
	5020	0		5020	0
	5030	0		5030	0
	5030	0		5030	0
	5030	0		5030	0
	5040	0		5040	0
	5040	0		5040	0
	5050	0		5050	0
	5050	0		5050	0
	5060	0		5060	0
	5060	0		5060	0
	5070	0		5070	0
	5070	0		5070	0
	5080	0		5080	0
	5080	0		5080	0
	5090	0		5090	0
	5090	0		5090	0
	5100	0		5100	0
	5100	0		5100	0
	5110	0		5110	0
	5110	0		5110	0
	5120	0		5120	0
	5120	0		5120	0
	5130	0		5130	0
	5130	0		5130	0
	5140	0		5140	0
	5140	0		5140	0
	5150	0		5150	0
	5150	0		5150	0
	5160	0		5160	0
	5160	0		5160	0
	5170	0		5170	0
	5170	0		5170	0
	5180	0		5180	0
	5180	0		5180	0
	5190	0		5190	0
	5190	0		5190	0
	5200	0		5200	0
	5200	0		5200	0
	5210	0		5210	0
	5210	0		5210	0
	5220	0		5220	0
	5220	0		5220	0
	5220	0		5220	0
	5230	0		5230	0
	5230	0		5230	0
	5240	0		5240	0
	5240	0		5240	0
	5250	0		5250	0
	5250	0		5250	0
	5260	0		5260	0
	5260	0		5260	0
	5270	0		5270	0
	5270	0		5270	0
	5280	0		5280	0
	5280	0		5280	0
	5290	0		5290	0
	5290	0		5290	0
	5300	0		5300	0
	5300	0		5300	0
	5310	0		5310	0
	5310	0		5310	0
	5320	0		5320	0
	5320	0		5320	0
	5330	0		5330	0
	5330	0		5330	0
	5340	0		5340	0
	5340	0		5340	0
	5350	0		5350	0
	5350	0		5350	0
	5360	0		5360	0
	5360	0		5360	0
	5370	0		5370	0
	5370	0		5370	0
	5380	0		5380	0
	5380	0		5380	0
	5390	0		5390	0
	5390	0		5390	0
	5400	0		5400	0
	5400	0		5400	0
	5410	0		5410	0
	5410	0		5410	0
	5410	0		5410	0
	5420	0		5420	0
	5420	0		5420	0
	5430	0		5430	0
	5430	0		5430	0
	5440	0		5440	0
	5440	0		5440	0
	5450	0		5450	0
	5450	0		5450	0
	5460	0		5460	0
	5460	0		5460	0
	5470	0		5470	0
	5470	0		5470	0
	5480	0		5480	0
	5480	0		5480	0
	5490	0		5490	0
	5490	0		5490	0
	5500	0		5500	0
	5500	0		5500	0
	5510	0		5510	0
	5510	0		5510	0
	5520	0		5520	0
	5520	0		5520	0
	5530	0		5530	0
	5530	0		5530	0
	5540	0		5540	0
	5540	0		5540	0
	5550	0		5550	0
	5550	0		5550	0
	5560	0		5560	0
	5560	0		5560	0
	5570	0		5570	0
	5570	0		5570	0
	5580	0		5580	0
	5580	0		5580	0
	5590	0		5590	0
	5590	0		5590	0
	5600	0		5600	0
	5600	0		5600	0
	5610	0		5610	0
	5610	0		5610	0
	5610	0		5610	0
	5620	0		5620	0
	5620	0		5620	0
	5630	0		5630	0
	5630	0		5630	0
	5640	0		5640	0
	5640	0		5640	0
	5650	0		5650	0
	5650	0		5650	0
	5660	0		5660	0
	5660	0		5660	0
	5670	0		5670	0
	5670	0		5670	0
	5680	0		5680	0
	5680	0		5680	0
	5690	0		5690	0
	5690	0		5690	0
	5700	0		5700	0
	5700	0		5700	0
	5710	0		5710	0
	5710	0		5710	0
	5720	0		5720	0
	5720	0		5720	0
	5730	0		5730	0
	5730	0		5730	0
	5740	0		5740	0
	5740	0		5740	0
	5750	0		5750	0
	5750	0		5750	0
	5760	0		5760	0
	5760	0		5760	0
	5770	0		5770	0
	5770	0		5770	0
	5780	0		5780	0
	5780	0		5780	0
	5790	0		5790	0
	5790	0		5790	0
	5800	0		5800	0
	5800	0		5800	0
	5810	0		5810	0
	5810	0		5810	0
	5810	0		5810	0
	5820	0		5820	0
	5820	0		5820	0
	5830	0		5830	0
	5830	0		5830	0
	5840	0		5840	0
	5840	0		5840	0
	5850	0		5850	0
	5850	0		5850	0
	5860	0		5860	0
	5860	0		5860	0
	5870	0		5870	0
	5870	0		5870	0
	5880	0		5880	0
	5880	0		5880	0
	5890	0		5890	0
	5890	0		5890	0
	5900	0		5900	0
	5900	0		5900	0
	5910	0		5910	0
	5910	0		5910	0
	5920	0		5920	0
	5920	0		5920	0
	5930	0		5930	0
	5930	0		5930	0
	5940	0		5940	0
	5940	0		5940	0
	5950	0		5950	0
	5950	0		5950	0
	5960	0		5960	0
	5960	0		5960	0
	5970	0		5970	0
	5970	0		5970	0
	5980	0		5980	0
	5980	0		5980	0
	5990	0		5990	0
	5990	0		5990	0
	6000	0		6000	0
	6030	0		6030	0
d	Neutrophils	Mono	ATM	LAM
	4.2	45.3	224.8	37.1
	0.9	21.8	86.1	22.3
	13.4	17.2	222.4	7.5
	0.2		53.7	29.6
e	Ly6c+	CD9-	CD9+
	31569.4	199823	165594
f		CD9- ATMs				CD9+ LAMs
	5	0	0	0	0	0	0	0	0
	15	0.474	0	0	0	0	0	0	0
	25	1.5	0	2.16	1.94	0	3.13	0	0
	35	1.16	8.26	0	1.94	0	4.61	2.13	3.31
	45	3	4.13	2.16	1.94	28.6	10.9	8.03	0
	55	6.13	0	11.4	8.08	42.8	12.3	8.37	2.61
	65	13.9	29	24.9	22.5	72.9	25	16.4	21.8
	75	33.2	55.7	56	49.9	245	77.1	25.1	20.2
	85	63.7	107	104	75.1	367	86.4	63.8	69.8
	95	129	168	171	105	684	174	110	137
	105	174	213	310	146	860	245	182	134
	115	216	228	329	202	1040	286	212	182
	125	244	256	328	191	969	316	222	202
	135	222	225	351	169	1110	335	238	164
	145	228	168	353	164	1010	298	177	180
	155	189	179	238	134	844	330	215	141
	165	187	134	219	122	698	236	189	145
	175	157	140	204	111	609	210	164	108
	185	156	124	170	123	555	226	102	83.2
	195	109	97.1	169	64.2	415	167	109	86.5
	205	102	82.6	117	60.3	381	143	87.7	69.3
	215	80.3	80.6	102	68.4	286	128	77.4	48
	225	63.6	74.4	72.4	34	230	92.5	65.7	33.4
	235	52.6	43.4	51.8	39.9	198	108	69.2	32.7
	245	50.3	33.1	73.8	31.9	146	75.8	44.9	37.4
	255	47.1	45.4	63.1	34	112	80.3	41	42.1
	265	37.7	29	50.4	22.3	106	85.1	30.9	11.1
	275	19.2	26.9	34.3	8.08	86.7	66.3	25	11.8
	285	24.7	12.4	49.6	13.8	88.9	50.7	21.9	13.7
	295	34	12.4	45.3	22.1	67.4	42.2	32.6	16.5
	305	19.1	10.3	26.1	5.8	59.4	48.3	34.8	15.8
	315	18.7	16.5	16.9	4.04	46	37.2	22.4	3.91
	325	14.3	14.5	13.5	10	43.5	37.2	18	13.1
	335	13.3	12.4	19.6	1.94	41.2	31.3	28.6	7.82
	345	19.4	16.5	9.79	14.1	12	38.9	20.8	3.91
	355	15.6	6.19	14.1	3.87	12.7	35.1	16.6	5.21
	365	14.5	14.5	9.79	4.04	15.9	28	6.23	3.91
	375	12.5	8.26	9.22	7.91	8.71	35.9	8.37	4.61
	385	7.3	8.26	7.63	5.98	22.9	14.1	8.2	1.3
	395	10.3	6.19	18.4	9.86	7.96	12.3	10.3	2.61
	405	2.66	6.19	11.4	3.87	12.7	7.72	10.3	0
g
h	6-month	24-month
	309.294	238.916
	153.588	154.894
	307.891	431.406
	296.095	871.221
	792.952
i	BSA			LPS+IFNg			IL4			Palmitate			Arachidonate
	0.00762	0.007536	0.007484	0.005045	0.004658	0.005048	0.003887	0.00405	0.004106	0.010739	0.01465	0.011776	0.052447	0.063022	0.056681
j	WT BSA	KO BSA	WT Arch	KO Arch
	0.0003	0.0681	0.0106	0.0701
	0.0011	0.055	0.0395	0.0064
	0.0002	0.0608	0.0428	0.0041
	0.0016	0.0449	0.0253	0.0087
	0.0009	0.0012	0.0039	0.0936
	0.0009	0.0066	0.0315	0.1086
	0.0006	0.0011	0.0483	0.0112
	0.0014	0.0022	0.0273	0.01335
			0.0067	0.0183
			0.0148
k	WT	KO
	1364.68	817.156
	1501.35	1191.93
	1324.69	2291.41
	5606.21	1643.64
m	WT BSA DMSO	WT BSA Rosi	WT Arch DMSO	WT Arch Rosi
	0.0004	0.0008	0.0539	0.9175
	0.0009	0.002	0.1325	1.3122
	0.0011	0.001	0.1576	0.9474
	0.0012	0.0011	0.1015	1.2777
	0.0005	0.0023	0.01657	0.1078
	0.0003	0.001	0.0276	1.3209
			0.0128	1.4717
			0.2358	0.2031
			0.0175	1.6644
			0.0108	1.2282

## Sheet: SFig2
Panel
c	+/+	-/-
	0.050075	0
d	+/+	-/-
	40	35.6
	33	35.4
	30	43.7
	30.3	41.8
	43.1	36.2
e		+/+					-/-
	Fed	175	195	183	176	202	181	233	213	232	232
	Fasted	174	187	154	143	185	203	195	252	206	220
f		+/+					-/-
	Fed	0.685199	0.477932	1.94099	0.709583	2.35552	2.61156	2.58717	3.52597	1.307	2.91636
	Fasted (4 hr.)	0.660814	0.234089	0.526701	0.270666	2.44087	2.50183	2.14826	0.965618	1.34357	1.11192
g	+/+	-/-
	27	24.5
	24.9	27.2
	26.9	27.5
	25.9	28.5
	24.2	22.2
	25.4	24.8
		27
h		+/+					-/-
	Fed	242	214	173	192	149	197	223	280
	Fasted	234	241	187	240	139	234	216	265
i		+/+				-/-
	Fed	3.13615	2.2582	2.35895	0.998849	1.78325	2.6612	1.4882
	Fasted	2.22222	2.10708	1.65371	0.768566	1.70409	3.01382	0.970063
j	+/+				-/-
	1765	1314	823	5560	2016	1726	2638
k		+/+								-/-
	Fed	58.3979	263.824	76.4858	33.8501	73.2558	113.954	50.646	144.961	263.824	79.0698	63.5659	41.6021	73.9018	234.108	58.3979	94.5736	53.23	68.7339	44.1861	57.1059
	Fasted	11.2403	77.7778	37.7261	26.7442	32.5581	62.2739	23.5142	79.7158	73.2558	45.478	3.48837	46.77	54.522	115.246	30.6202	19.6382	0.904393	46.124	28.6822	35.1421
l	+/+	-/-
	0.962963	1.1362
	1.07646	1.05257
	0.377539	0.998805
	0.532855	1.35125
	1.30347	0.843489
	0.843489	0.676225
	0.323775	0.55675
	0.526882	0.81362
		0.419355
		0.885305
		0.538829
		0.831541
m		+/+					-/-
	Total	2.54682	2.48796	2.45051	2.31006		2.35955	2.26458	1.47138	2.42643
	Free	0.506956	0.494917	0.453451	0.49893	0.67282	0.541734	0.541734	0.395934	0.565811
n	Time	+/-						-/-
	0	86	141	106	121	61	106	148	137	132	108	109
	10	93	151	121	145	80	96	120	158	150	158	117
	20	104	151	100	153	70	131	113	170	141	137	142
	30	96	122	99	140	71	109	139	151	123	118	109
	40	105	121	124	110	72	112	143	134	120	123	134
	50	103	139	145	118	84	128	137	112	114	114	81
	60	101	136	139	130	76	127	131	127	114	123	148
	70	89	139	116	108	88	137	113	120	122	136	126
	80	108	122	107	127	97	137	122	152	137	117	128
	90	117	109	107	141	96	127	135	134	138	120	128
	100	130	160	120	136	128	131	115	142	149	140	125
	110	93	152	110	118	116	114	164	142	115	122	149
	120	104	165	125	141	121	113	168	134	128	144	129
o		+/-						-/-
	Basal	15.9	15.8	11.5	10.4	10.2	10.6	17.9	8.4	13	10.6	9.7
	Clamp	46.7	25.1	20	17.3	38.1	19.9	18.3	10.9	21.8	19.1	14.8
p		+/-						-/-
	eWAT	1.134	1.067	1.732	0.654	1.369	2.958	0.814	0.777	0.516	1.364	0.877	1.049
	iWAT	1.141	0.779	0.939	0.488	0.978	0.751	0.309	1.498	0.384	0.856	1.522	1.661
	BAT	65.837	89.05	23.236	76.422	76.318	39.04	69.2	74.387	21.497	43.764	74.779	48.279
q
	Soleus	25.695	20.39	25.951	17.6	34.038	16.419	18	23	32	46	16	19
	Gastroc	11.033	5.592	2.347	3.529	11.891	2.774	10	6	10	12	4	4
	Vastus	10.588	6.999	1.417	4.444	13.717	3.194	4	3	2	4	4	2
r		+/-						-/-
	Basal	15.9	15.8	11.5	10.4	10.2	10.6	17.9	8.4	13	10.6	9.7
	Clamp	0	8.1	4.8	5.9	0.6	3.9	5.5	4.5	8.6	5.3	3.2

## Sheet: SFig3
Panel
a		+/+								-/-
	eWAT	1.4	1.9	1.9	2.8	1.2	1.6	1.3	1.6	2.1	1.5	1.4	1.8	1.6	1.6	2	1.5
	Liver	2.4	2.8	2.1	3.1	3.6	1.9	2.8	1.3	1.8	3.1	2.1	4	3.1	1.7	2.6
b	+/+	-/-
	0.020296	0.05985
	0.019615	0.047784
	0.026678	0.068503
	0.050595	0.044096
c		Acaca	Acacb	Fasn	Gck	Mlxipl	Scd1	Srebf1
	Liver	-0.38183	-1.15731	-0.89424	-0.71115	-0.90077	-0.05538	-0.82098
	eWAT	-0.61362	-0.6444	-0.98703	0.18165	-0.68932	-0.20415	-0.94275
d	+/+				-/-
	1734.63	2025.49	2130.29	2337.22	2874.71	2692.49	3283.89	2978.63
e	+/+			-/-
	2139.23	2064.97	1357.95	1526.21	2836.77	1395.08	1071.19
f
																+/+	-/-
																0.968622	0.633478
																1.4377	0.69744
																0.593679	0.710588
																0.966829	0.745463
																1.63144	1.0015
																0.40173	1.00719
																	0.535504
																	0.878987
g
																			+/+	-/-
																			0.6929	0.670565
																			0.71888	0.75824
																			0.531372	0.681563
																			0.70383	0.777485
																			0.706742
h
																				Control	6236
																				0.948128	2.09191
																				1.05187	2.25887
																				0.857522	1.31802
																				1.14248	1.31167
i	Cont.	6236
	1308.57	2265.45
	1402.06	2232.64
	1157.3	2819.95
	1925.81	1576.96
	1682.2	2263.39
	1644.06	1754.23
j	Cont.	6236
	0.013657	0.005703
	0.008074	0.000118
	0.01891	0.003891
k
																		KO EVs	WT EVs
																		1.16851	0.626499
																		1.31349	1.14238
																		1.19756	1.8759
																		1.07551	1.74384
																		1.40839	1.38131

## Sheet: SFig4
Panel
d
																		Ctr.	6236	siPten	6236+siPten
																		0.167474	0.343619	0.258306	0.373954
																		0.1749	0.239737	0.262739	0.32027
																		0.110202	0.299689	0.360882
e		Control										miR-6236
	WT	1.03288	1.40973	1.22444	1.27672	1.29778	1.29937	1.24838	1.32939	1.35013	1.38495	0.87845	1.26068	1.08608	1.09345	1.11675	1.12235	1.1508	1.19691	1.16989	1.21824
	Mutant	0.813859	1.1183	1.03561	1.03011	1.09592	1.11197	0.984029	1.09413	1.09546	1.14801	0.894631	1.1425	1.07317	1.09758	1.13445	1.09559	1.05588	1.10194	1.09892	1.10179

[truncated: 4 more sheets: SFig7, SFig8, SFig9, SFig10]
